# Supplementary material for: Feature-based detection of automated language models: tackling GPT-2, GPT-3 and Grover
Source: PeerJ Comput Sci. 2021 Apr 6;7:e443. doi: 10.7717/peerj-cs.443 (PMC8049133; doi:10.7717/peerj-cs.443)
Supplement: Supplemental Information 1 — Please refer to the attached Code_Handbook.pdf for detailed explanation of the individual code files. [file peerj-cs-07-443-s001.zip]

Archive with 19 entries (18 files):
- extract_Q_raw.py
- train_ensemble.py
- train_featureSets.py
- train_multi.py
- train_single.py
- train_tfidf.py
- validation.py
- Data/
- Data/bert-base-uncased-vocab.txt
- Data/google10000.npy
- Data/google10000.txt
- Data/google5000.npy
- _calculate.py
- _feature_sets.py
- _load.py
- download.py
- extract_empath.py
- extract_features.py
- extract_Q_features.py
