# Supplementary material for: Feature-based detection of automated language models: tackling GPT-2, GPT-3 and Grover
Source: PeerJ Comput Sci. 2021 Apr 6;7:e443. doi: 10.7717/peerj-cs.443 (PMC8049133; doi:10.7717/peerj-cs.443)
Supplement: Supplemental Information 1 — Please refer to the attached Code_Handbook.pdf for detailed explanation of the individual code files. [file peerj-cs-07-443-s001.zip › _feature_sets.py]

# Collection of functions to extract the different sets of features
# Code to extract the single-text features
import spacy
nlp = spacy.load('en_core_web_sm')
from spacy.lang.en.stop_words import STOP_WORDS

import neuralcoref
coref = neuralcoref.NeuralCoref(nlp.vocab)
nlp.add_pipe(coref, name='neuralcoref')

import textstat
import regex as re
from numpy.linalg import svd, norm

import os, json, sys
import numpy as np, pandas as pd
import time

# function to extract basic abs, basic rel, readability and lexical diversity features

def get_basic(doc,raw,stop_words,google10000):
	
 # basic abs and basic rel

	# word-list
	wordlist = [str(x).lower() for x in re.findall(r'[a-zA-Z]+',raw)] 
	# word-length-list
	lenlist = np.array([len(x) for x in re.findall(r'[a-zA-Z]+',raw)])
	# punctuation-list
	punctuation_ = re.findall(r'[.,:;?!-\"\(\)\[\]\n]',raw)
	# sentence-length-list (same word-definition as for wordlist)
	sentlist_ = []
	for sent in doc.sents:
		sentlist_.append(len([x for x in re.findall(r'[a-zA-Z]+',str(sent))]))
		
	# number of (non-empty) sentences
	sentences = np.sum(np.array(sentlist_) > 0)
	# number of words
	words = len(wordlist)
	# number of syllables
	sylls = textstat.syllable_count(raw)
	# number of characters (letters in words, punctuation)
	chars = np.sum(lenlist) + len(punctuation_)
	# number of difficult words (>3 syllables)
	dwords = textstat.difficult_words(raw)
	# number of short words (<4 characters)
	swords = np.sum(lenlist < 4)
	# number of long words (>6 characters)
	lwords = np.sum(lenlist > 6)
	# number of stopwords (from spacy 'stop_words'-list)
	stopwords_ = 0
	for word in stop_words:
		stopwords_ += wordlist.count(word)
	# number of unique words
	uniquewords_ = 0
	uniquewords_ = len(np.unique(wordlist))
	
	basic_abs = np.array([chars,sylls,words,sentences,dwords,swords,lwords])
	
	if words == 0:
		return basic_abs, np.zeros(6), [-21.43,-15.8,0,206.835,0,0,0,0,3.1291], np.zeros(5), words, sentences, punctuation_, wordlist
		
	basic_rel = np.array([chars/words,sylls/words,words/sentences,dwords/words,swords/words,lwords/words])
	  
# readability

	ARI = 4.71 * (chars/words) + 0.5 * (words/sentences) - 21.43
	CLI = 0.0588 * (chars/words) * 100 - 0.296 * (sentences/words) * 100 - 15.8
	FKGL = 0.39 * (words/sentences) + 11.8 * (sylls/words)
	FKRE = 206.835 - 1.015 * (words/sentences) - 84.6 * (sylls/words)
	GFOG = 0.4 * ((words/sentences) + 100 * (dwords/words))
	LIX = (words/sentences) + ((lwords * 100)/words)
	MCAL = (words+swords)/sentences
	RIX = (lwords/sentences)
	SMOG = 1.0430 * np.sqrt((dwords * (30/sentences))) + 3.1291   

	readability = np.array([ARI,CLI,FKGL,FKRE,GFOG,LIX,MCAL,RIX,SMOG])
	
# lexical diversity

	frequencies = []
	# for every word on the top-list, count the appearances in the document
	for word in google10000:
		frequencies.append(wordlist.count(word))
		
	# share of total words in top100, top1000 and top10000 list
	top100 = np.sum(frequencies[:100]) / words
	top1000 = np.sum(frequencies[:1000]) / words
	top10000 = np.sum(frequencies) / words
	
	lexical_div = np.array([stopwords_/words,uniquewords_/words,top100,top1000,top10000])
	
# return values: basic_abs (7,), basic_rel (6,), readability (9,) and lexical_div (5,) are feature-vectors,
	#                punctuation_ is a list for subsequent use,
	#                words and sentences are integers for subsequent use.
	return basic_abs, basic_rel, readability, lexical_div, words, sentences, punctuation_, wordlist
   

# function to extract formatting features

def get_formatting(raw,punctuation_,dict_,sentences,words):
	
	# PUNCTUATION
	for p in punctuation_:
		dict_[p] += 1
		
	# probability distribution over punctuation
	punctuation_dist = np.array(list(dict_.values())) / np.sum(list(dict_.values()))

	# punctuation-tokens per sentence
	punctuation_sent = np.array(list(dict_.values())) / sentences
	
	# PARAGRAPHS
	iter = re.finditer(r'\n+',raw)
	breaks = [b.start(0) for b in iter]
	
	if not breaks:
		return punctuation_dist, punctuation_sent, np.array([1,words])
	
	paragraphs_ = []
	breaks.insert(0,0)
	for i in range(len(breaks)-1):
		paragraph_ = raw[breaks[i]:breaks[i+1]]
		paragraphs_.append(len([x for x in re.findall(r'[a-zA-Z]+',paragraph_)]))
		
	# number of paragraphs 
	num_paragraphs = np.sum(np.array(paragraphs_)>0)
	# average length of paragraphs
	avglen_paragraphs = np.mean([x for x in paragraphs_ if x>0])
	
	paragraphs = np.array([num_paragraphs,avglen_paragraphs])
	
	# return values: feature-vectors distribution over punctuation (11,), punctuation per sentence (11,), 
	#                paragraph-features (2,)
	return punctuation_dist, punctuation_sent, paragraphs


# function to extract lexical and syntactic repetetiveness features

def get_rep(doc):

	wordlist_ = [] # word-list of previous sentence (empty for first)
	poslist_ = []

	wordlist_bi_ = []
	poslist_bi_ = []

	wordlist_tri_ = []
	poslist_tri_ = []

	overlap_word = [] # overlap
	overlap_pos = []

	overlap_word_bi = []
	overlap_pos_bi = []

	overlap_word_tri = []
	overlap_pos_tri = []

	for sent in doc.sents:

		overlap_word_ = 0
		overlap_pos_ = 0

		overlap_word_bi_ = 0
		overlap_pos_bi_ = 0

		overlap_word_tri_ = 0
		overlap_pos_tri_ = 0

		# word-list & pos-list of current sentence
		wordlist = [str(x).lower() for x in re.findall(r'[a-zA-Z]+',sent.string)] # consistent definition of word
		poslist = [str(token.pos_) for token in sent]

		# jump to next sentence if sentence is empty
		if not wordlist:
			continue

		# unigram
		for word in wordlist:
			if word in wordlist_: # if word already in previous sentence
				overlap_word_ += 1

		for pos in poslist:
			if pos in poslist_:
				overlap_pos_ += 1

		if len(wordlist) != 0:
			overlap_word.append(overlap_word_/len(wordlist)) # share of words that have already been in prev. sentence

		if len(poslist) != 0:
			overlap_pos.append(overlap_pos_/len(poslist)) # share of words that have already been in prev. sentence

		# bigram
		wordlist_bi = []
		for i in range(len(wordlist)-1):
			wordlist_bi.append((wordlist[i],wordlist[i+1]))
			if (wordlist[i],wordlist[i+1]) in wordlist_bi_:
				overlap_word_bi_ += 1

		poslist_bi = []
		for i in range(len(poslist)-1):
			poslist_bi.append((poslist[i],poslist[i+1]))
			if (poslist[i],poslist[i+1]) in poslist_bi_:
				overlap_pos_bi_ += 1

		if len(wordlist_bi) != 0:
			overlap_word_bi.append(overlap_word_bi_/len(wordlist_bi))

		if len(poslist_bi) != 0:
			overlap_pos_bi.append(overlap_pos_bi_/len(poslist_bi))

		# trigram
		wordlist_tri = []
		for i in range(len(wordlist)-2):
			wordlist_tri.append((wordlist[i],wordlist[i+1],wordlist[i+2]))
			if (wordlist[i],wordlist[i+1],wordlist[i+2]) in wordlist_tri_:
				overlap_word_tri_ += 1

		poslist_tri = []
		for i in range(len(poslist)-2):
			poslist_tri.append((poslist[i],poslist[i+1],poslist[i+2]))
			if (poslist[i],poslist[i+1],poslist[i+2]) in poslist_tri_:
				overlap_pos_tri_ += 1

		if len(wordlist_tri) != 0:
			overlap_word_tri.append(overlap_word_tri_/len(wordlist_tri))

		if len(poslist_tri) != 0:
			overlap_pos_tri.append(overlap_pos_tri_/len(poslist_tri))

		wordlist_ = wordlist
		poslist_ = poslist

		wordlist_bi_ = wordlist_bi
		poslist_bi_ = poslist_bi

		wordlist_tri_ = wordlist_tri
		poslist_tri_ = poslist_tri

	overlap_hist_word_ = np.histogram(overlap_word[1:],bins=np.arange(0,1.1,0.1))[0] 
	overlap_hist_word = overlap_hist_word_ / np.sum(overlap_hist_word_)
	overlap_hist_pos_ = np.histogram(overlap_pos[1:],bins=np.arange(0,1.1,0.1))[0] 
	overlap_hist_pos = overlap_hist_pos_ / np.sum(overlap_hist_pos_)
	
	overlap_hist_word_bi_ = np.histogram(overlap_word_bi[1:],bins=np.arange(0,1.1,0.1))[0] 
	overlap_hist_word_bi = overlap_hist_word_bi_ / np.sum(overlap_hist_word_bi_)
	overlap_hist_pos_bi_ = np.histogram(overlap_pos_bi[1:],bins=np.arange(0,1.1,0.1))[0] 
	overlap_hist_pos_bi = overlap_hist_pos_bi_ / np.sum(overlap_hist_pos_bi_)

	overlap_hist_word_tri_ = np.histogram(overlap_word_tri[1:],bins=np.arange(0,1.1,0.1))[0]
	overlap_hist_word_tri = overlap_hist_word_tri_ / np.sum(overlap_hist_word_tri_)
	overlap_hist_pos_tri_ = np.histogram(overlap_pos_tri[1:],bins=np.arange(0,1.1,0.1))[0]
	overlap_hist_pos_tri = overlap_hist_pos_tri_ / np.sum(overlap_hist_pos_tri_)
	
	lexical_rep = np.concatenate((overlap_hist_word,overlap_hist_word_bi,overlap_hist_word_tri))
	syntactic_rep = np.concatenate((overlap_hist_pos,overlap_hist_pos_bi,overlap_hist_pos_tri))
	
	# return values: lexical overlap histograms of uni-,bi- and tri-grams (words) between consecutive sentences (30,) and
	#               syntactic overlap histograms of uni-,bi- and tri-grams (pos-tags) between consecutive sentences (30,)
	return lexical_rep, syntactic_rep

  
# function to extract overlap around conjunctions features

def get_conj(doc):
	
	conj_overlap = {'1': 0, '2':0, '3': 0}
	
	for token in doc:
		if (str(token) == 'and') or (str(token) == 'And'): # find and-conjunctions
			if not doc[token.i-1].is_punct: # make sure direct context is no punctuation
				if not str(doc[token.i-1]) == '': # make sure direct context is non-empty
					if not doc[token.i-1].is_digit: # make sure direct context is no number
						if not str(doc[token.i-1]) == '\n':
							if not str(doc[token.i-1]) in ['more','around','ever','on','fewer','over','lots','so']: # make sure direct context is no established figure-of-speech

									context_left = doc[token.i-3:token.i]
									context_right = doc[token.i+1:token.i+4]

									for n in [1,2,3]:
										if str(context_left[-n:]) == str(context_right[:n]):
											conj_overlap[str(n)] += 1
	
	conj_features = list(conj_overlap.values())
	# return values: number of times a [1,2,3]-word repetition occurred around a conjunction
	return conj_features


# function to extract (POS-based) syntactic features

def get_syntactic(doc,dict_,words,sentences):

	if words == 0:
		return np.zeros(19), np.zeros(19), np.zeros(30)
	
	unique_dict_ = dict_.copy()
	unique_words_ = []
	
	for token in doc:
		dict_[token.pos_] += 1
		if str(token) not in unique_words_:
			unique_words_.append(str(token))
			unique_dict_[token.pos_] += 1
		
	dist_full_ = np.array(list(dict_.values()))
	
	dist_lite_ = np.array(list(dict_.values())[:5])
	dist_lite_unique_ = np.array(list(unique_dict_.values())[:5])
	
	# POS features
	type_per_doc = dist_lite_ / words
	unique_type_per_doc = dist_lite_unique_ / words
	type_per_types = dist_lite_ / np.sum(dist_lite_)
	unique_type_per_types = dist_lite_unique_ / np.sum(dist_lite_unique_)
	type_per_sent = dist_lite_ / sentences
	unique_type_per_sent = dist_lite_unique_ / sentences
	
	pos_features = np.concatenate((type_per_doc,unique_type_per_doc,type_per_types,unique_type_per_types,type_per_sent,unique_type_per_sent))
	
	# Probability distribution over POS tags
	dist_full = dist_full_ / np.sum(dist_full_)
	# POS tags per sentence
	sent_full = dist_full_ / sentences
		
	# return values: Probability distribution over POS-tags (19,), POS tags per sentence (19,) and POS features (30,)
	return dist_full, sent_full, pos_features


# function to extract NE-based features

def get_ne(doc,dict_,words,sentences):
	
	unique_ne_ = []
	
	# test whether text has any NEs
	if (len(doc.ents) == 0) or (words == 0):
		return np.zeros(18), np.zeros(18), np.zeros(5), [], 0
		
	for ent in doc.ents:
		dict_[str(ent.label_)] += 1
		if str(ent) not in unique_ne_:
			unique_ne_.append(str(ent))
			
	dist_full_ = np.array(list(dict_.values()))
	
	# Probability distribution over NEs
	ne_dist = dist_full_ / np.sum(dist_full_)
	# NEs per sentence
	ne_sent = dist_full_ / sentences
	
	# Number of NEs
	total_ne = np.sum(list(dict_.values()))
	# Number of unique NEs
	unique_ne = len(unique_ne_)
	
	# NE-features
	ne_features = np.array([unique_ne/total_ne,total_ne/words,unique_ne/words,total_ne/sentences,unique_ne/sentences])
	
	# return values: probability distribution over NEs (18,), NEs per sentence (18,) and NE-features (5,)
	#                unique_nes_ is a list of unique NEs in the text, total_ne is the total number of entities
	return ne_dist, ne_sent, ne_features, unique_ne_, total_ne


# function to extract coreference-based features

def get_coref(doc,words,total_ne,unique_ne_):
	
	clusters = doc._.coref_clusters
	
	# number of coreference-chains in the text
	num_chains = len(clusters)
	
	if num_chains == 0:
		return np.zeros(10), np.zeros(9)

	# list of all references used throughout the text
	all_references = []
	
	# list of unique-references-share per cluster
	unique_shares = []
	
	# total length of coreference-chains in the text
	total_length = 0
	
	# number of long chains (chains that are longer than half the document length)
	total_long_chains = 0
	
	# number of short inferences (inference distance <20), shorter inferences (<10), shortest inferences (5)
	short_inferences = 0
	shorter_inferences = 0
	shortest_inferences = 0
	total_inferences = 0

	for cluster in clusters:
		
		# span-length
		first = cluster.mentions[0].start
		last =  cluster.mentions[-1].end
		length = last - first
		total_length += length
		if length > (words/2):
			total_long_chains += 1
		
		# number of references 
		references = len(cluster)
		
		# number of unique references | inference distances
		unique_references_ = []
		for i in range(len(cluster.mentions)):
			# collect inference distances of mentions in cluster
			if i < (len(cluster.mentions)-1):
				inference_distance = cluster.mentions[i+1].start - cluster.mentions[i].start
				total_inferences += 1
				if inference_distance <= 5:
					shortest_inferences += 1
				if inference_distance <= 10:
					shorter_inferences += 1
				if inference_distance <= 20:
					short_inferences += 1
			# collect reference
			all_references.append(str(cluster.mentions[i]))
			# collect unique references
			if not str(cluster.mentions[i]) in unique_references_:
				unique_references_.append(str(cluster.mentions[i]))
		# number of unique references in cluster
		unique_references = len(unique_references_)
		
		# append share of unique references
		unique_shares.append(unique_references/references)
		
	# average number of coreferences per coreference-chain
	average_references = len(all_references) / num_chains
	
	# average span (distance between first and last coreference) of coreference-chains
	average_span = total_length / num_chains
	
	# share of long chains in total chains
	share_long_chains = total_long_chains / num_chains
	
	# share of short, shorter and shortest inferences in total inferences
	share_short_inferences = short_inferences / total_inferences
	share_shorter_inferences = shorter_inferences / total_inferences
	share_shortest_inferences = shortest_inferences / total_inferences
	
	# share of NEs in all references
	overlap = 0
	for ne in unique_ne_:
		for reference in all_references:
			if ne in reference:
				overlap += 1
	share_ne = overlap / len(all_references)
	
	# active chains per word (total span of chains / number of words)
	if words != 0:
		active_word = total_length / words
	else:
		active_word = 0
		
	# active chains per NE (total span of chains / number of words)
	if total_ne != 0:
		active_ne = total_length / total_ne  
	else:
		active_ne = 0
	
	# histogram (10 bins between 0 and 1) over the per-cluster shares of unique to total references
	coref_dist_ = np.histogram(unique_shares,bins=np.arange(0,1.1,0.1))[0] 
	coref_dist = coref_dist_ / np.sum(coref_dist_)
	
	# features-vector
	coref_features = np.array([average_references,average_span,share_long_chains,share_short_inferences,share_shorter_inferences,
							  share_shortest_inferences,share_ne,active_word,active_ne])
	
	# return values: histogram over the per-cluster shares of unique to total coreferences (10,), coref-features (9,)
	return coref_dist, coref_features
	

# function to extract probability distribution over entity-grid transitions

def get_grid(doc,dict_):
	
	clusters = doc._.coref_clusters

	# Get index-tokens spanned by every individual, non-empty sentence
	sent_ix = []
	ix = 0
	for sent in doc.sents:
		# test that sentence is not empty
		wordlist = [str(x).lower() for x in re.findall(r'[a-zA-Z]+',str(sent))]
		if wordlist:
			sent_ix.append([ix,np.arange(sent.start,sent.end)])
			ix += 1

	# ENTITIES FROM COREF-CLUSTERS    
	corefs = []
	entities_tokens = []
	for cluster in clusters:
		
		roles = [] # role of the mention
		sentx = [] # sentence-id of the mention
		
		for mention in cluster.mentions:
			
			# add inidices of all the tokens that belong to the coreference
			entities_tokens.append(np.arange(mention.start,mention.end))

			# get role of the mention - first role that is found in multi-token mention decides about role of whole mention
			ctrl = 0
			for token in mention:
				if token.dep_ in ['csubj','nsubj','nusbjpass']:
					mrole = 'S'
					ctrl = 1
					break
				elif token.dep_ in ['pobj','dobj']:
					mrole = 'O'
					ctrl = 1
					break
			if ctrl != 1:
				mrole = 'X'
			roles.append(mrole)

			# get sentence-id of the mention
			for sent in sent_ix:
				if mention.start in sent[1]:
					sentx.append(sent[0])

		# collect 'name' of the mention, role and sentence-id
		corefs.append([str(cluster.main),roles,sentx])
	#collect list of token-ids that have already been considered
	entities_tokens = np.array(entities_tokens).ravel()
	
	# ENTITIES FROM REMAINDER (extracting entities identity-based from noun chunks)
	
	unused = []
	
	for chunk in doc.noun_chunks:
		jump = 0
		for token in chunk:
			# skip if some part of the noun-chunk has already been extracted in coreference-clusters
			if token.i in entities_tokens:
				jump = 1
				continue
		if jump == 1:
			continue
		else:

			# get role of noun-chunk
			ctrl = 0
			for token in chunk:
				if token.dep_ in ['csubj','nsubj','nusbjpass']:
					mrole = 'S'
					ctrl = 1
					break
				elif token.dep_ in ['pobj','dobj']:
					mrole = 'O'
					ctrl = 1
					break
			if ctrl != 1:
				mrole = 'X' 

			# get sentence-id of the noun-chunk
			for sent in sent_ix:
				if chunk.start in sent[1]:
					sentx = sent[0]
				else:
					sentx = None
					
			# problem: sent_ix empty, so that no sentx assigned in for-loop
			try:
				if sentx:
					unused.append([str(chunk),[mrole,sentx]])
			except:
				pass

	# DE-DUPLICATE REMAINDER

	# identity-based entity-identification
	df = pd.DataFrame(unused, columns=['entity','info'])
	g = df.groupby('entity')

	remainder = []
	for e in g.groups.items():
		entity = e[0]
		roles = []
		sentx = []
		ixs = list(e[1].values)
		for ix in ixs:
			roles.append(df.iloc[ix,1][0])
			sentx.append(df.iloc[ix,1][1])
		remainder.append([entity,roles,sentx])

	# COMBINE (format: 'name of entity', list of roles, list of sentences); use only entities if no cluster has been found
		
	if not corefs:
		entities = remainder
	elif not remainder:
		entities = corefs
	else: 
		entities = np.vstack([corefs,remainder])

	# CONSTRUCT ENTITY-GRID (rows represent sentences, columns represent entities, entries represent roles)
	# S: Subject, O: Object, X: Other, -: Not in Sentence
	sents = len([1 for sent in doc.sents])
	entities = [entity for entity in entities if len(entity[1]) == len(entity[2])]
	ents = len(entities)
	entity_grid = np.full((sents,ents),'-').astype(str)
	
	for i_y, e in enumerate(entities):
		for i_x in range(len(e[1])):
			try:
				x = int(e[2][i_x])
				y = i_y
				entity_grid[x,y] = e[1][i_x]
			except TypeError:
				continue

	# EXTRACT TRANSITION-PROBABILITY-DISTRIBUTION

	for i_x in range(entity_grid.shape[0]-1):
		for i_y in range(entity_grid.shape[1]):
			trans = str(entity_grid[i_x,i_y])+str(entity_grid[i_x+1,i_y])
			dict_[trans] += 1
			
	trans_dist = np.array(list(dict_.values())) / np.sum(list(dict_.values()))
	
	# return value: relative frequencies of the entity transitions throughout the text (16,)
	return trans_dist


# function to extract Topic Redundancy (Information Loss)

def get_redundancy(doc,wordlist,lemma=False):
	
	if not wordlist: #check if text has words
		return np.zeros(9)

	if lemma == False:
		
		# get vocabulary (unique, excluding punctuation and formatting)
		vocabulary = np.unique(wordlist)
		vocabulary_dict = dict.fromkeys(vocabulary,0)

		# create sentence x vocabulary frequencies-matrix ||| exclude empty sentences
		D = []
		for sent in doc.sents:
			vocabulary_dict_ = vocabulary_dict.copy()
			wordlist_sent = [str(x).lower() for x in re.findall(r'[a-zA-Z]+',str(sent))]
			# filter out empty / short sentences
			if len(wordlist_sent) < 5:
				continue
			for word in wordlist_sent:
				try:
					vocabulary_dict_[word] += 1
				except KeyError:
					pass
			D.append(list(vocabulary_dict_.values()))
		D = np.array(D)
		
	else:
		
		# get lemmatized vocabulary
		wordlist = []
		for token in doc:
			str_lemma = re.findall(r'[a-zA-Z]+',str(token.lemma_))
			if not str_lemma:
				continue
			elif str_lemma[0] == 'PRON':
				word = str(token).lower()
			else:
				word = str_lemma[0]
			wordlist.append(word)
			
		vocabulary = np.unique(wordlist)
		vocabulary_dict = dict.fromkeys(vocabulary,0)
		
		# create sentence x vocabulary frequencies-matrix for lemmatized vocabulary
		D = []
		for sent in doc.sents:
			vocabulary_dict_ = vocabulary_dict.copy()
			wordlist_sent = []
			for token in sent:
				str_lemma = re.findall(r'[a-zA-Z]+',str(token.lemma_))
				if not str_lemma:
					continue
				elif str_lemma[0] == 'PRON':
					word = str(token).lower()
				else:
					word = str_lemma[0]
				wordlist_sent.append(word)
			# filter out empty sentences
			if len(wordlist_sent) < 5:
				continue
			for word in wordlist_sent:
				try:
					vocabulary_dict_[word] += 1
				except KeyError:
					pass
			D.append(list(vocabulary_dict_.values()))
		D = np.array(D)
		
	# check if sentences in text
	if D.size == 0:
		return np.zeros(9)
		
	# transpose to vocabulary x sentence frequencies-matrix
	D_T = np.transpose(D)
	
	# calculate A; sentence x sentence matrix
	A = np.dot(D,D_T)

	# perform svd on A
	U,S,k = svd(A)
	n = len(S)
	k = int(n*0.25) # determine k (25% of values)
	S[n-k:] = 0 # set k least-important components (eigen-values) to 0

	# re-construct truncated A
	U_T = np.transpose(U)
	S_ = np.diag(S)
	A_ = np.dot(np.dot(U,S_),U_T)
	
	# calculate the information loss between A and its reconstruction A_
	A_diff = A - A_
	information_loss = norm(A_diff) ** 2
	
	# calculate mean, median, max and min of the reconstructed matrix A_
	A_mean = np.mean(A_)
	A_median = np.median(A_)
	A_max = np.max(A_)
	A_min = np.min(A_)
	
	# calculate difference in these statistics between A and A_
	A_mean_diff = np.mean(A) - A_mean
	A_median_diff = np.median(A) - A_median
	A_max_diff = np.max(A) - A_max
	A_min_diff = np.min(A) - A_min
		
	redundancy_features = np.array([information_loss,A_mean,A_median,A_max,A_min,A_mean_diff,A_median_diff,A_max_diff,A_min_diff])
		
	# return values: information loss feature-vector (9,)
	return redundancy_features


# function to extract empath-features, based on the 200 individual category-scores

def get_empath(empath_,words):
	
	empath = np.array(empath_)
	
	# share of topical words in total words 
	empath_score = np.sum(empath) / words
	
	# mean, median, min, max and variance of topicality score
	empath_mean = np.mean(empath)
	empath_median = np.median(empath)
	empath_min = np.min(empath)
	empath_max = np.max(empath)
	empath_var = np.var(empath)
	
	# empath scores for tailored categories - normalised to text-length
	empath_tailored_ = empath[-5:]
	empath_tailored = empath_tailored_ / words
		
	# empath_active -> empath categories that are > 0
	empath_active = empath[empath > 0]
	
	# number of active categories
	empath_act = len(empath_active)
	
	# empath features
	empath_features = np.array([empath_score,empath_mean,empath_median,empath_min,empath_max,empath_var,empath_act])
	
	if not empath_active.any():
		return empath_features, np.zeros(5), empath_tailored
	
	# mean, median, min, max and variance of active categories
	empath_active_mean = np.mean(empath_active)
	empath_active_median = np.median(empath_active)
	empath_active_min = np.min(empath_active)
	empath_active_max = np.max(empath_active)
	empath_active_var = np.var(empath_active)
	
	# empath-active features
	empath_active_features = np.array([empath_active_mean,empath_active_median,empath_active_min,empath_active_max,
									  empath_active_var])
		
	# return values: empath-features (7,), empath-features for active categories (5,), empath values for tailored
	#                categories (5,)
	return empath_features, empath_active_features, empath_tailored
